# Supplementary material for: Discovery of New Anti-Cancer Agents against Patient-Derived Sorafenib-Resistant Papillary Thyroid Cancer
Source: Int J Mol Sci. 2023 Nov 16;24(22):16413. doi: 10.3390/ijms242216413 (PMC10671409; doi:10.3390/ijms242216413)
Supplement: Supplementary file 1 [file ijms-24-16413-s001.zip]

Archive with 1 entries (1 files):
- ijms-2648229-SI.pdf
